# Supplementary material for: Responsiveness of the Early Childhood Oral Health Impact Scale (ECOHIS) is related to dental treatment complexity
Source: Health Qual Life Outcomes. 2017 Sep 20;15:182. doi: 10.1186/s12955-017-0756-z (PMC5608161; doi:10.1186/s12955-017-0756-z)
Supplement: Supplementary file 2 — Datasheet used in the analysis. (XLSX 52 kb) [file 12955_2017_756_MOESM2_ESM.xlsx]

## Sheet: Plan1
npac	Symptoms 0d	Function 0d	Psychological 0d	Self image 0d	Parent distress 0d	Family function 0d	Ecohis Total 0d	Symptoms 7d	Function 7d	Psychological 7d	Self image 7d	Parent distress 7d	Family function 7d	Ecohis Total 7d	Q global 7d	Symptoms 30d	Function 30d	Psychological 30d	Self image 30d	Parent distress 30d	Family function 30d	Ecohis Total 30d	Q global 30d	Symptoms 90d	Function 90d	Psychological 90d	Self image 90d	Parent distress 90d	Family function 90d	Ecohis Total 90d	Q global 90d	sexo	idade	exp carie	cariado	obturados	perdidos	ceos	grupo	protocolo 1	partic respon	Ecohis Total dif 7d	Ecohis Total dif 30d	Ecohis Total dif 90d	trat rest	trat end	trat exo	trat out	qual
8	1	0	0	0	0	1	2									0	0	0	0	0	0	0	23	0	0	0	0	0	0	0	21	1	0	0	2	0	0	2	0	2	1		2	2	1	0	0	0
1	3	6	6	3	4	5	27	0	0	0	0	0	0	0	23	0	0	0	0	0	0	0	23	0	0	0	0	0	0	0	23	1	0	1	11	0	5	16	1	3	1	27	27	27	1	1	1	1	capeam
7	0	0	0	0	0	0	0	0	0	0	0	0	0	0	21	1	2	0	0	0	0	3	21	0	0	0	0	0	0	0	23	1	0	0	0	0	0	0	0	1	1	0	-3	0	0	0	0	0
132	0	0	0	0	0	0	0	0	0	0	0	0	0	0	22	0	0	0	0	0	0	0	22	0	0	0	0	0	0	0	23	1	1	0	0	0	0	0	0	1	1	0	0	0	0	0	0	0
129	0	0	0	0	0	0	0	0	0	0	0	0	0	0	23	0	0	0	0	0	0	0	23	0	0	0	0	0	0	0	23	1	1	0	0	0	0	0	1	1	1	0	0	0	0	0	0	0
9	2	4	0	0	3	2	11	0	0	0	0	0	0	0	23	0	0	0	0	0	0	0	23	0	0	0	0	0	0	0	23	1	1	1	17	3	0	20	0	3	1	11	11	11	1	0	1	1	capeam
136	0	2	2	0	2	0	6	2	4	0	0	0	0	6	22	0	0	0	0	0	0	0	22	2	4	0	0	0	0	6	22	1	0	1	15	0	0	15	0	3	1	0	6	0	1	0	0	0
133	2	3	4	0	0	3	12	1	1	0	0	0	0	2	23	0	0	0	0	0	0	0	23	1	1	0	0	0	0	2	23	1	1	0	1	0	0	1	0	2	1	10	12	10	0	1	0	0
4	2	3	4	2	2	1	14	0	0	0	0	0	0	0	23	0	0	0	0	0	0	0	23									1	1	1	4	6	1	11	1	3	1	14	14	14	1	1	0	0
127	1	4	0	0	0	5	10	0	0	0	0	0	0	0	23									0	2	0	0	0	0	2	23	0	1	1	4	4	0	8	1	3	1	10		8	1	0	1	0
134	1	0	0	0	0	2	3	0	0	0	0	0	0	0	21	0	0	0	0	0	0	0	21	0	0	0	0	0	0	0	23	1	1	0	2	0	0	2	0	2	1	3	3	3	1	0	0	0
10	0	0	0	0	0	0	0	0	0	0	0	0	0	0	21	0	0	0	0	0	0	0	21	0	0	0	0	0	0	0	23	1	1	1	4	0	0	4	0	3	1	0	0	0	1	0	0	0
174	0	5	0	2	0	2	9	1	1	1	0	0	0	3	23	0	0	0	0	0	0	0	21	0	0	0	0	0	0	0	23	1	1	0	0	1	0	1	1	2	1	6	9	9	1	0	0	0
3	0	0	0	0	0	0	0	0	0	0	0	0	0	0	23	0	0	0	0	0	0	0	23	0	0	0	0	0	0	0	23	0	1	0	2	0	0	2	1	1	1	0	0	0	0	0	0	0
130	2	6	4	1	2	0	15	2	4	0	0	0	0	6	23	0	0	0	0	0	0	0	23	2	4	0	0	0	0	6	23	0	1	1	14	0	0	14	1	2	1	9	15	9	1	1	0	1	capeam
135	1	1	0	0	2	1	5	0	0	0	0	0	0	0	22									1	0	0	0	1	0	2	21	0	0	1	4	2	0	6	0	3	1	5		3	1	0	0	1	capeam
14	4	9	7	0	8	1	29									0	0	0	0	0	0	0	23	2	2	0	0	0	0	4	23	1	1	1	11	0	0	11	1	3	1		29	25	1	0	1	0
13	0	2	0	0	4	0	6	0	0	0	0	0	0	0	23	0	0	0	0	0	0	0	23	0	0	0	0	0	0	0	23	1	0	0	0	0	0	0	1	1	1	6	6	6	0	0	0	0
137	0	1	0	0	0	0	1	0	1	0	0	0	0	1	21	0	0	0	0	0	0	0	23	0	0	0	0	0	0	0	23	1	0	0	0	0	0	0	1	1	1	0	1	1	0	0	0	0
138	2	6	3	0	2	3	16	0	0	0	0	0	0	0	23	1	1	0	0	0	0	2	23	2	0	0	0	0	0	2	23	0	1	1	32	0	0	32	0	3	1	16	14	14	1	1	1	0
12	0	0	0	0	0	0	0	0	0	0	0	0	0	0	23	0	0	0	0	0	0	0	23	0	0	0	0	0	0	0	23	0	1	0	0	0	0	0	1	2	1	0	0	0	1	0	0	0
15	4	2	4	2	4	1	17	0	0	0	0	0	0	0	23	0	0	0	0	0	0	0	23	0	0	0	0	0	0	0	23	0	0	1	13	0	0	13	0	3	1	17	17	17	1	1	1	1	capeam
140	2	4	2	2	4	6	20	0	0	0	0	0	0	0	23	0	0	0	0	0	0	0	23	3	4	3	0	0	0	10	23	1	0	1	13	1	0	14	1	3	1	20	20	10	1	0	2	0
16	2	3	0	0	2	2	9	0	0	0	0	0	0	0	23	0	0	0	0	0	0	0	23	1	3	0	0	0	0	4	23	1	1	1	14	3	0	17	1	3	1	9	9	5	1	1	0	1	capeam
139	1	0	0	0	2	0	3	0	0	0	0	0	0	0	23	0	0	0	0	0	0	0	23	0	0	0	0	0	0	0	23	0	1	0	2	0	0	2	0	3	1	3	3	3	1	0	0	0
17	1	0	0	0	0	0	1	0	0	0	0	0	0	0	23	0	0	1	0	0	0	1	21	0	0	0	0	0	0	0	23	1	1	0	0	0	0	0	0	3	1	1	0	1	1	0	0	0
144	0	0	0	0	0	0	0	0	0	0	0	0	0	0	21	0	0	0	0	0	0	0	21	0	0	0	0	0	0	0	21	0	0	0	0	0	0	0	1	1	1	0	0	0	0	0	0	0
20	2	6	0	0	5	1	14	0	0	0	0	0	0	0	23	0	0	0	0	0	0	0	23	1	0	0	0	0	0	1	23	0	0	1	6	0	0	6	1	2	1	14	14	13	1	0	0	1	capeam
142	0	0	0	0	0	0	0	0	0	0	0	0	0	0	21	0	0	0	0	0	0	0	21	0	0	0	0	0	0	0	21	0	0	0	0	0	0	0	1	1	1	0	0	0	0	0	0	0
21	3	3	5	0	3	0	14									1	0	0	0	0	0	1	23	0	0	0	0	0	0	0	23	0	1	1	15	0	0	15	0	3	1		13	14	1	1	1	1	capeam
19	0	0	0	0	0	0	0	0	0	0	0	0	0	0	23	1	2	0	0	0	0	3	22	1	2	0	0	0	0	3	22	1	0	0	1	0	0	1	1	2	1	0	-3	-3	1	0	0	0
141	0	1	0	0	0	0	1	0	0	0	0	0	0	0	23	0	0	0	0	0	0	0	23	1	0	0	1	0	0	2	21	1	1	0	3	0	0	3	1	3	1	1	1	-1	1	0	0	0
148	0	0	0	0	0	0	0									0	0	0	0	0	0	0	22	0	0	0	0	0	0	0	22	0	1	0	0	0	0	0	0	2	1		0	0	1	0	0	0
23	0	2	0	0	0	0	2	0	0	0	0	0	0	0	21	0	0	0	0	0	0	0	21	0	0	0	0	0	0	0	21	1	0	0	0	0	0	0	0	1	1	2	2	2	0	0	0	0
24	0	0	0	0	0	0	0	0	0	0	0	0	0	0	23	0	0	0	0	0	0	0	22	0	0	0	0	0	0	0	22	1	1	0	2	1	0	3	1	2	1	0	0	0	1	0	0	0
145	0	0	0	0	0	0	0	0	0	0	0	0	0	0	23	0	0	0	0	0	0	0	23	0	1	0	0	0	0	1	21	0	0	0	2	0	0	2	1	1	1	0	0	-1	0	0	0	0
147	2	4	0	0	1	3	10	0	0	0	0	0	0	0	23	2	4	0	0	0	0	6	23	2	4	0	0	0	0	6	22	0	1	1	7	0	0	7	1	3	1	10	4	4	1	1	1	0
146	0	0	0	2	0	0	2									0	0	0	0	0	0	0	23	0	0	0	0	0	0	0	23	0	1	0	0	0	0	0	1	2	1		2	2	0	0	0	0
25	0	0	0	0	2	0	2	0	0	0	0	0	0	0	22	0	0	0	0	0	0	0	22	0	0	0	0	0	0	0	22	1	1	0	1	0	0	1	0	1	1	2	2	2	1	0	0	0
175	2	5	3	0	4	4	18	0	0	0	0	0	0	0	23	1	1	0	0	0	0	2	23	0	0	0	0	0	0	0	23	0	1	1	5	0	0	5	1	2	1	18	16	18	1	1	0	1	capeam
161	1	0	0	0	0	0	1	0	0	0	0	0	0	0	23	0	0	0	0	0	0	0	23	2	1	0	0	0	0	3	23	1	0	0	1	0	0	1	0	2	1	1	1	-2	1	0	0	0
149	0	2	2	4	2	0	10									0	0	2	0	0	0	2	23	0	0	0	0	0	0	0	23	0	1	1	4	4	0	8	0	3	1		8	10	1	0	0	0
170	3	7	2	0	5	1	18	0	0	0	0	0	0	0	23	1	0	0	0	0	0	1	23	0	0	0	0	0	0	0	22	1	0	1	17	0	0	17	1	3	1	18	17	18	1	1	1	1	capeam
168	2	1	2	2	4	0	11	0	0	0	0	0	0	0	23	0	0	0	0	0	0	0	23	0	0	0	0	0	0	0	23	0	1	1	24	8	0	32	0	3	1	11	11	11	1	1	1	0
163	2	0	0	0	0	0	2	0	0	0	0	0	0	0	23	0	0	0	0	0	0	0	23	0	0	0	0	0	0	0	23	0	0	0	0	0	0	0	1	2	1	2	2	2	1	0	0	0
59	2	2	0	0	0	0	4	0	0	0	0	0	0	0	23	0	0	0	0	0	0	0	23	0	0	0	0	0	0	0	23	0	0	1	30	0	0	30	0	3	1	4	4	4	1	0	0	1	capeam
159	0	0	0	0	8	0	8	0	0	0	0	0	0	0	23	0	0	0	0	0	0	0	23	0	0	0	0	0	0	0	23	0	0	1	13	0	0	13	0	3	1	8	8	8	1	0	0	0
158	2	4	2	0	2	3	13	0	0	0	0	0	0	0	23	0	0	0	0	0	0	0	23	0	0	0	0	0	0	0	23	1	1	0	1	2	0	3	1	2	1	13	13	13	1	0	0	0
155	1	0	0	1	0	1	3	0	0	0	0	0	0	0	22	0	0	0	0	0	0	0	22	0	0	0	0	0	0	0	23	0	0	0	0	0	0	0	1	1	1	3	3	3	0	1	0	0
157	2	0	0	0	0	0	2	0	1	0	0	0	0	1	23	0	1	0	0	0	0	1	22	0	0	0	0	0	0	0	23	1	0	0	0	0	0	0	1	2	1	1	1	2	0	0	0	0
164	0	0	0	0	0	2	2	0	0	0	0	0	0	0	22	0	0	0	0	0	0	0	23	0	0	0	0	0	0	0	21	0	0	0	0	0	0	0	0	1	1	2	2	2	0	0	0	0
153	2	0	0	0	2	0	4									0	0	0	0	0	0	0	22	0	0	0	0	0	0	0	21	0	1	1	5	0	0	5	1	3	1		4	4	1	0	0	0
150	2	2	0	0	7	3	14	2	0	0	0	0	0	2	23	0	0	0	0	0	0	0	23	0	0	0	0	0	0	0	23	0	0	1	5	0	0	5	0	2	1	12	14	14	1	1	0	0
32	2	7	0	2	2	2	15	0	0	0	0	0	0	0	23	0	0	0	0	0	0	0	23	0	0	0	0	0	0	0	23	0	1	1	7	0	0	7	0	2	1	15	15	15	1	0	0	1	capeam
28	1	0	0	0	4	0	5	0	0	0	0	0	0	0	23	0	0	0	0	0	0	0	23	0	0	0	0	0	0	0	23	1	0	0	0	0	0	0	0	1	1	5	5	5	0	0	0	0
30	0	0	0	0	0	0	0	0	0	0	0	0	0	0	21	0	0	0	0	0	0	0	21	0	0	0	0	0	0	0	23	0	0	0	0	0	0	0	0	2	1	0	0	0	0	0	0	0
98	0	0	0	0	0	0	0	0	0	0	0	0	0	0	23	0	0	0	0	0	0	0	23	0	0	0	0	0	0	0	23	0	0	0	3	0	0	3	0	2	1	0	0	0	1	0	0	0
97	0	0	0	0	0	0	0	0	0	0	0	0	0	0	21	0	0	0	0	0	0	0	23	0	0	0	0	0	0	0	23	1	1	0	0	0	0	0	0	1	1	0	0	0	0	0	0	0
33	2	6	4	0	0	2	14	0	0	0	0	0	0	0	23	0	0	0	0	0	0	0	23	0	0	0	0	0	0	0	23	0	1	1	7	0	0	7	1	2	1	14	14	14	1	1	1	0
94	0	0	0	0	0	0	0	0	0	0	0	0	0	0	22	0	0	0	0	0	0	0	22	0	0	0	0	0	0	0	22	1	0	0	0	0	0	0	0	1	1	0	0	0	0	0	0	0
95	0	0	0	0	0	0	0	0	1	0	0	0	0	1	23	0	0	0	0	0	0	0	22	0	0	0	0	0	0	0	23	1	0	0	0	0	0	0	0	1	1	-1	0	0	0	0	0	0
93	1	0	0	0	2	0	3	0	0	0	0	0	0	0	21	0	0	0	0	0	0	0	22	0	0	0	0	0	0	0	23	1	0	1	9	0	0	9	0	2	1	3	3	3	1	0	0	0
96	3	8	0	3	0	5	19	0	0	0	0	0	0	0	22	1	0	0	0	0	0	1	22	0	0	0	0	0	0	0	23	1	1	1	24	2	0	26	0	3	1	19	18	19	1	0	1	0
88	0	1	0	0	0	0	1	0	0	0	0	0	0	0	23	0	0	0	0	0	0	0	23	0	0	0	0	0	0	0	23	1	1	0	0	0	0	0	1	2	1	1	1	1	1	0	0	0
49	0	1	0	0	0	1	2	0	0	0	0	0	0	0	23	0	0	0	0	0	0	0	23	2	4	0	0	0	0	6	23	0	0	0	2	0	0	2	0	3	1	2	2	-4	1	0	0	0
60	0	2	0	0	8	2	12	1	0	0	0	0	0	1	23	0	0	0	0	0	0	0	23	0	0	0	0	0	0	0	23	0	1	1	47	0	0	47	0	3	1	11	12	12	1	1	1	0
57	1	2	2	0	2	5	12	1	0	0	0	0	0	1	22	1	0	0	0	0	0	1	23	0	0	0	0	0	0	0	23	1	0	1	4	3	0	7	0	3	1	11	11	12	1	0	0	0
50	4	12	7	5	8	4	40	2	0	0	0	0	0	2	23	0	0	0	0	0	0	0	23	2	5	0	0	0	0	7	23	0	1	1	35	5	0	40	1	3	1	38	40	33	1	1	1	1	capeam
55	2	1	2	0	4	0	9	0	0	0	0	0	0	0	23	0	0	0	0	0	0	0	23	2	4	0	0	0	0	6	23	0	1	1	6	0	2	8	1	3	1	9	9	3	1	1	0	1	capeam
176	1	0	1	0	0	0	2	0	0	0	0	0	0	0	21	2	0	2	0	5	1	10	21	0	0	0	0	0	0	0	23	0	1	1	1	5	0	6	1	2	1	2	-8	2	1	0	0	0
185	2	0	2	0	0	0	4	0	0	0	0	0	0	0	21	0	0	0	0	0	0	0	23	0	0	0	0	0	0	0	23	0	0	0	2	1	0	3	0	3	1	4	4	4	1	0	0	0
178	2	6	2	0	4	2	16	0	0	0	0	0	0	0	23	0	0	0	0	0	0	0	23	0	0	0	0	0	0	0	23	0	0	1	32	0	0	32	1	3	1	16	16	16	1	1	1	0
53	0	0	0	0	8	0	8	0	0	0	0	0	0	0	23	0	0	0	0	0	0	0	23	0	0	0	0	0	0	0	23	0	0	1	37	4	0	41	0	3	1	8	8	8	1	1	0	0
45	2	4	0	0	0	0	6	0	0	0	0	0	0	0	23	0	2	0	0	0	0	2	23	0	0	0	0	0	0	0	23	1	0	0	0	0	0	0	1	2	1	6	4	6	0	0	0	0
52	1	0	0	0	0	0	1	0	1	0	0	0	0	1	21	0	0	0	0	0	0	0	23	0	0	0	0	0	0	0	23	1	0	0	1	0	0	1	0	2	1	0	1	1	1	0	0	0
46	0	2	1	0	0	0	3	0	0	0	0	0	0	0	23	0	0	0	0	0	0	0	23	0	0	0	0	0	0	0	23	1	0	1	15	4	0	19	1	3	1	3	3	3	1	1	0	0
44	2	6	4	6	5	4	27	0	0	0	0	0	0	0	23	0	0	0	1	0	0	1	21	2	4	8	8	4	0	26	21	1	0	1	5	3	0	8	1	3	1	27	26	1	1	0	0	0
38	0	2	0	0	0	0	2	1	0	0	0	0	0	1	23	1	0	0	0	0	0	1	22	0	0	0	0	0	0	0	22	0	1	0	0	0	0	0	0	1	1	1	1	2	0	0	0	0
39	2	10	2	4	3	2	23	0	0	0	0	0	0	0	23	0	0	0	0	0	0	0	23	0	0	0	0	0	0	0	23	0	0	1	26	0	0	26	1	3	1	23	23	23	1	1	1	1	capeam
172	3	8	2	6	6	4	29	0	0	0	0	0	0	0	23	0	1	0	0	0	0	1	23	3	9	3	0	0	0	15	22	0	1	1	9	4	0	13	1	3	1	29	28	14	1	0	0	0
40	2	3	0	0	0	0	5	0	0	0	0	0	0	0	23	0	0	0	0	0	0	0	22									0	1	1	4	0	0	4	0	2	1	5	5		1	0	0	0
36	3	0	2	0	0	0	5	0	0	0	0	0	0	0	22	0	0	0	0	0	0	0	23	0	0	0	0	0	0	0	23	0	0	0	3	0	0	3	1	2	1	5	5	5	1	0	0	0
171	1	12	4	4	8	6	35	0	0	0	0	0	0	0	23	0	0	0	0	0	0	0	23	0	0	0	0	0	0	0	23	0	0	1	21	3	0	24	1	3	1	35	35	35	1	0	1	1	capeam
238	2	0	4	0	0	0	6	3	2	3	2	0	0	10	21	0	0	0	0	0	0	0	22	0	0	0	0	0	0	0	23	1	1	0	2	0	0	2	1	2	1	-4	6	6	1	0	0	0
236	0	0	0	0	0	0	0	0	0	0	0	0	0	0	23	0	0	0	0	0	0	0	23	1	1	0	0	0	0	2	23	1	0	1	4	0	0	4	0	3	1	0	0	-2	1	0	0	0
235	0	0	0	0	0	0	0	0	0	0	0	0	0	0	21	0	0	0	0	0	0	0	23	0	0	0	0	0	0	0	22	1	1	0	3	0	0	3	0	2	1	0	0	0	1	1	0	0
233	0	0	0	0	0	0	0									2	0	0	0	0	0	2	23									1	1	0	0	0	0	0	0	1	1		-2		0	0	3	0
232	2	6	4	0	3	2	17									0	0	0	0	0	0	0	23	0	0	0	0	0	0	0	23	1	1	1	2	2	1	5	1	3	1		17	17	1	1	1	0
231	3	3	5	0	0	0	11	0	0	0	0	0	0	0	23	0	0	0	0	0	0	0	23	2	0	0	0	0	0	2	23	1	1	1	15	3	0	18	1	2	1	11	11	9	1	1	1	0
229	1	0	0	0	0	0	1	0	0	0	0	0	0	0	23	0	0	0	0	0	0	0	23	1	0	0	0	0	0	1	23	1	1	1	5	0	0	5	0	3	1	1	1	0	1	1	0	0
219	3	2	2	0	0	0	7	0	0	0	0	0	0	0	21	0	0	0	0	0	0	0	23	0	0	0	0	0	0	0	23	1	1	1	17	0	0	17	0	2	1	7	7	7	1	0	1	0
218	2	2	0	0	3	0	7	0	0	0	0	0	0	0	22	0	0	0	0	0	0	0	23	0	0	0	0	0	0	0	23	1	1	1	6	0	0	6	0	2	1	7	7	7	0	1	0	0
240	0	0	0	0	0	0	0	0	0	0	0	0	0	0	23	0	0	0	0	0	0	0	23	0	0	0	0	0	0	0	23	0	1	0	3	0	0	3	1	3	1	0	0	0	1	0	0	0
222	0	0	0	0	0	0	0	0	0	0	0	0	0	0	21	0	0	0	0	0	0	0	23	0	0	0	0	0	0	0	23	0	0	1	4	0	0	4	1	3	1	0	0	0	1	0	0	1	capeam
221	0	2	0	0	0	0	2	0	0	0	0	0	0	0	23	0	0	0	0	0	0	0	23	0	0	0	0	0	0	0	23	0	0	0	3	0	0	3	0	2	1	2	2	2	1	0	0	0
220	4	12	6	2	2	5	31	0	0	0	0	0	0	0	23	0	0	0	0	0	0	0	23	0	0	0	0	0	0	0	23	0	1	1	10	0	0	10	0	3	1	31	31	31	1	0	1	1	capeam
225	1	1	2	0	2	0	6	0	0	0	0	0	0	0	23	0	0	0	0	0	0	0	23	3	3	0	0	0	0	6	23	0	1	1	2	4	0	6	0	2	1	6	6	0	1	0	0	0
227	2	4	0	4	5	2	17	0	0	0	0	0	0	0	23	0	0	0	0	0	0	0	23	0	0	0	0	0	0	0	23	0	1	0	0	0	0	0	0	1	1	17	17	17	0	0	0	0
228	2	6	4	4	6	5	27	0	0	0	0	0	0	0	23	0	0	0	0	0	0	0	23	0	0	0	0	0	0	0	23	0	1	1	35	3	1	39	0	3	1	27	27	27	1	0	1	0
113	2	2	4	0	4	1	13	0	0	0	0	0	0	0	23	0	0	0	0	0	0	0	23	0	0	0	0	0	0	0	23	1	1	1	4	1	0	5	0	2	1	13	13	13	1	1	0	0
115	0	1	1	2	6	2	12	1	0	0	0	0	0	1	22	0	0	0	0	0	0	0	23	0	0	0	0	0	0	0	23	1	1	0	0	0	0	0	0	1	1	11	12	12	0	0	0	0
118	1	2	0	0	3	0	6	0	0	0	0	0	0	0	23	0	0	0	0	0	0	0	23	0	0	0	0	0	0	0	23	0	0	1	8	1	0	9	0	2	1	6	6	6	1	0	0	0
198	2	3	1	0	2	3	11	0	0	0	0	0	0	0	23	3	7	0	0	2	4	16	20	2	2	0	0	2	2	8	22	1	0	1	2	4	0	6	0	2	1	11	-5	3	1	0	0	0
110	2	2	2	0	3	2	11	0	0	0	0	0	0	0	23	0	0	0	0	0	0	0	23	0	0	0	0	0	0	0	23	1	0	1	11	5	5	21	1	2	1	11	11	11	1	1	0	0
103	0	0	0	0	0	0	0	0	0	0	0	0	0	0	23	0	0	0	0	0	0	0	23	0	0	0	0	0	0	0	23	1	0	0	0	0	0	0	1	1	1	0	0	0	0	0	0	0
199	2	4	0	2	0	5	13	2	5	4	1	0	0	12	21	2	0	0	0	0	0	2	22	1	1	0	0	0	0	2	23	1	1	1	9	0	0	9	1	2	1	1	11	11	1	0	1	1	capeam
217	2	3	0	0	0	0	5	0	0	0	0	0	0	0	23	0	0	0	0	0	0	0	23	0	0	0	0	0	0	0	23	1	1	1	8	1	0	9	1	3	1	5	5	5	1	0	1	0
216	0	3	0	0	0	0	3	0	0	0	0	0	0	0	23	0	0	0	0	0	0	0	21	0	0	0	0	0	0	0	23	1	1	1	4	0	0	4	1	3	1	3	3	3	1	0	0	0
117	4	4	0	0	1	1	10	0	0	0	0	0	0	0	23	0	0	0	0	0	0	0	23	0	0	0	0	0	0	0	23	1	0	0	1	1	0	2	1	2	1	10	10	10	1	0	0	0
211	0	0	0	0	0	0	0	0	0	0	0	0	0	0	23	0	0	0	0	0	0	0	23	0	0	0	0	0	0	0	23	0	1	0	0	0	0	0	0	1	1	0	0	0	0	0	0	0
101	2	0	0	0	4	4	10									0	0	0	0	0	0	0	23	0	0	0	0	0	0	0	23	1	0	1	6	0	0	6	1	3	1		10	10	1	0	0	1	capeam
207	1	0	0	0	0	2	3									0	0	0	0	0	0	0	21	0	0	0	0	0	0	0	23	1	0	0	2	0	0	2	0	2	1		3	3	1	0	0	0
208	1	0	1	0	2	0	4	0	0	0	0	0	0	0	23	1	0	0	0	0	0	1	23	0	0	0	0	0	0	0	23	0	0	1	4	2	0	6	1	3	1	4	3	4	1	1	0	1	capeam
212	2	4	4	4	2	0	16	0	0	0	0	0	0	0	23	0	0	0	0	0	0	0	23	0	0	0	0	0	0	0	22	0	0	0	0	0	0	0	0	1	1	16	16	16	0	0	0	0
205	2	0	0	1	4	4	11	0	0	0	0	0	0	0	22	0	0	0	0	0	0	0	23	0	0	0	0	0	0	0	23	0	0	1	4	1	0	5	1	3	1	11	11	11	1	0	0	1	capeam
209	0	2	0	0	2	0	4	0	0	0	0	0	0	0	23	0	0	0	0	0	0	0	22	0	0	0	0	0	0	0	23	0	0	1	17	0	0	17	0	3	1	4	4	4	1	1	0	0
202	3	7	2	3	1	3	19	0	0	0	0	0	0	0	23	0	0	0	0	0	0	0	23	3	4	0	0	0	0	7	21	0	0	1	10	0	0	10	1	3	1	19	19	12	1	1	0	1	capeam
120	0	2	0	0	0	2	4	0	0	0	0	0	0	0	23	0	0	0	0	0	0	0	23									0	1	1	0	4	0	4	0	2	1	4	4		0	0	0	0
56	2	2	2	4	4	0	14	0	0	0	0	0	0	0	23	0	0	0	0	0	0	0	23	0	0	0	0	0	0	0	23	1	1	1	8	0	0	8	0	2	1	14	14	14	1	0	1	0
184	2	6	5	0	2	2	17	0	0	0	0	0	0	0	23	0	0	0	0	0	0	0	23	0	0	0	0	0	0	0	23	0	1	1	9	3	0	12	1	3	1	17	17	17	1	1	0	0
182	0	0	0	0	2	2	4	0	0	0	0	0	0	0	23	0	0	0	0	0	0	0	23	0	0	0	0	0	0	0	23	0	1	0	3	0	0	3	1	3	1	4	4	4	1	0	0	0
183	0	4	2	0	4	0	10	0	0	0	0	0	0	0	23	2	0	0	0	0	0	2	22	2	0	0	0	0	0	2	22	0	0	0	3	0	0	3	1	3	1	10	8	8	1	0	0	0
181	0	0	0	0	0	0	0	0	0	0	0	0	0	0	23	0	0	0	0	0	0	0	23	0	0	0	0	0	0	0	23	1	0	0	0	0	0	0	1	1	1	0	0	0	0	0	0	0
186	0	0	0	0	0	0	0	0	0	0	0	0	0	0	23	0	0	0	0	0	0	0	23	0	0	0	0	0	0	0	23	0	0	0	1	0	0	1	0	2	1	0	0	0	1	0	0	0
62	2	2	2	0	3	0	9	0	0	0	0	0	0	0	21	0	0	0	0	0	0	0	21	0	0	0	0	0	0	0	23	0	1	1	4	0	0	4	1	2	1	9	9	9	1	1	0	0
61	0	0	0	0	2	2	4	0	0	0	0	0	0	0	21	0	0	0	0	0	0	0	21	0	0	0	0	0	0	0	23	0	0	0	0	1	0	1	1	1	1	4	4	4	0	0	0	0
87	3	2	2	1	0	1	9	0	0	0	0	0	0	0	23	0	0	0	0	0	0	0	23	0	0	0	0	0	0	0	23	0	1	1	25	1	0	26	1	3	1	9	9	9	1	1	0	1	capeam
86	0	0	0	0	0	0	0	0	0	0	0	0	0	0	21	0	0	0	0	0	0	0	22	0	1	0	0	0	0	1	22	1	1	0	1	0	0	1	1	3	1	0	0	-1	1	0	0	0
69	0	0	0	0	0	0	0									0	0	0	0	0	0	0	23	0	0	0	0	0	0	0	23	0	1	1	20	0	0	20	1	3	1		0	0	1	0	1	0
68	2	0	4	0	5	0	11									0	0	0	0	0	0	0	23									1	0	0	2	0	0	2	1	2	1		11		1	0	0	1	capeam
76	4	5	4	0	8	4	25	0	0	0	0	0	0	0	23	1	1	0	0	1	0	3	22	0	2	0	0	0	0	2	23	0	1	1	4	1	0	5	0	3	1	25	22	23	1	1	0	0
74	0	0	3	0	1	2	6	0	0	0	0	0	0	0	23	0	1	0	0	0	0	1	23	0	0	0	0	0	0	0	23	1	1	0	0	0	0	0	0	1	1	6	5	6	0	0	0	0
72	0	0	0	0	0	0	0	0	0	0	0	0	0	0	21	0	0	0	0	0	0	0	21	0	0	0	0	0	0	0	21	1	1	0	1	0	0	1	0	3	1	0	0	0	1	0	0	0
71	2	0	0	0	2	0	4	2	2	0	0	0	0	4	23	0	0	0	0	0	0	0	23	0	0	0	0	0	0	0	23	1	1	0	0	0	0	0	1	1	1	0	4	4	0	0	0	0
70	0	0	0	0	0	0	0	1	1	0	0	0	0	2	21	0	0	0	0	0	0	0	21	0	0	0	0	0	0	0	23	1	0	0	0	0	0	0	1	2	1	-2	0	0	1	0	0	0
83	0	0	2	0	3	0	5	0	0	0	0	0	0	0	23	0	0	0	0	0	0	0	23	0	0	0	0	0	0	0	23	1	0	1	5	0	0	5	0	3	1	5	5	5	1	0	0	0
78	2	2	0	0	4	2	10	0	0	0	0	0	0	0	23	0	0	0	0	0	0	0	23	0	0	0	0	0	0	0	23	1	1	1	3	3	5	11	1	3	1	10	10	10	1	0	0	0
84	3	2	2	2	5	2	16	0	2	0	0	0	1	3	23	0	0	0	0	0	0	0	22	0	0	0	0	0	0	0	23	1	1	1	2	4	0	6	0	2	1	13	16	16	1	0	0	0
80	1	2	5	6	5	0	19	0	0	0	0	0	0	0	23	0	0	0	0	0	0	0	21	0	1	0	0	0	0	1	21	0	1	1	34	0	0	34	1	3	1	19	19	18	1	0	1	1	capeam
82	2	10	6	1	4	2	25	0	0	0	0	0	0	0	23	0	0	0	0	0	0	0	23	2	4	0	0	0	0	6	23	1	1	1	54	0	0	54	0	1	1	25	25	19	1	1	1	1	capeam
81	0	0	0	0	0	0	0	0	0	0	0	0	0	0	21	0	0	0	0	0	0	0	21	0	0	0	0	0	0	0		0	1	0	0	0	0	0	0	1	1	0	0		0	0	0	0
247	0	0	0	0	0	0	0	0	0	0	0	0	0	0	23	0	0	0	0	0	0	0	23	0	0	0	0	0	0	0	23	0	0	0	0	0	0	0	0	1	1	0	0	0	0	0	0	0
187	0	0	0	0	0	0	0	0	0	0	0	0	0	0	23	0	0	0	0	0	0	0	23									0	0	0	0	0	0	0	0	1	1	0	0		0	0	0	0
224	1	0	0	0	1	0	2	0	0	0	0	1	0	1	23	0	0	0	0	0	0	0	23	0	0	0	0	0	0	0	23	0	1	1	11	5	0	16	1	3	1	1	2	2	1	0	1	0
191	1	3	2	0	5	0	11	0	0	0	0	0	0	0	23	0	0	0	0	0	0	0	23	0	0	0	0	0	0	0	23	0	1	1	26	0	0	26	0	3	1	11	11	11	1	0	0	1	capeam
190	0	0	0	0	0	0	0	0	0	0	0	0	0	0	23	0	0	0	0	0	0	0	23	0	0	0	0	0	0	0	23	0	0	0	5	0	0	5	1	3	1	0	0	0	1	0	0	0
189	0	0	0	0	5	0	5	0	0	0	0	0	0	0	23	0	0	0	0	0	0	0	23	0	0	0	0	0	0	0	23	1	1	1	6	0	0	6	0	3	1	5	5	5	1	0	0	1	capeam
188	0	3	2	0	4	4	13	0	0	0	0	0	0	0	23	0	0	0	0	0	0	0	23	2	0	0	0	0	0	2	21	1	1	0	1	0	0	1	1	3	1	13	13	11	1	0	0	0
243	0	0	0	0	0	0	0	0	0	0	0	0	0	0	23	0	0	0	0	0	0	0	23	0	0	0	0	0	0	0	23	0	1	0	0	0	0	0	0	1	1	0	0	0	0	0	0	0
249	0	0	0	0	0	0	0	0	0	0	0	0	0	0	23	0	0	0	0	0	0	0	23	0	0	0	0	0	0	0	23	0	0	0	0	0	0	0	0	3	1	0	0	0	1	0	0	0
251	0	4	0	0	8	0	12	0	0	0	0	0	0	0	23	0	0	0	0	0	0	0	23									0	0	1	20	0	0	20	0	3	1	12	12		1	0	0	0
197	2	5	2	3	4	0	16	0	0	0	0	0	0	0	23	0	0	0	0	0	0	0	23	0	0	0	0	0	0	0	23	1	0	1	19	0	0	19	1	3	1	16	16	16	1	0	0	1	capeam
241	4	8	4	0	6	2	24	0	0	0	0	0	0	0	23	0	0	0	0	0	0	0	23	0	0	0	0	0	0	0	23	1	0	1	10	0	0	10	0	3	1	24	24	24	1	1	0	0
89	0	0	0	0	0	0	0	0	0	0	0	0	0	0	23	0	0	0	0	0	0	0	23	0	0	0	0	0	0	0	22	1	1	1	9	0	0	9	0	2	1	0	0	0	1	1	0	0
[truncated: 27 more columns]
